# Supplementary material for: Scoping Review: Evidence-Based Assessment of Reactive Aggression in Children
Source: JAACAP Open. 2023 Sep 9;1(4):246–62. doi: 10.1016/j.jaacop.2023.08.005 (PMC11562532; doi:10.1016/j.jaacop.2023.08.005)
Supplement: Table S1 [file mmc2.xlsx]

## Sheet: Sheet1
Measure	Scopus Search String
ASCA	TITLE-ABS("adjustment scales for children and adolescents") AND TITLE-ABS(psychometric* OR valid* OR reliab*)
BASC-3	TITLE-ABS ( "Behavior Assessment System for Children " ) AND TITLE-ABS ( psychometric* OR valid* OR reliab* )
ASEBA	TITLE-ABS ( "ASEBA" OR "Achenbach System of Empirically Based Assessment" OR achenbach AND ( "CBCL" OR "Child Behavior Checklist" OR "TRF" OR "Teacher Report Form" ) ) AND TITLE-ABS ( psychometric* OR valid* OR reliab* )
RPQ	TITLE-ABS ( "reactive proactive aggression questionnaire" ) AND TITLE-ABS ( psychometric* OR valid* OR reliab* )
OAS	TITLE-ABS ( "overt aggression scale" ) AND TITLE-ABS ( psychometric* OR valid* OR reliab* )
AQ	( TITLE-ABS ( buss AND perry AND "Aggression Questionnaire" ) OR ( TITLE-ABS ( "Aggression Questionnaire" ) AND ALL ( buss AND perry ) ) ) AND TITLE-ABS ( psychometric* OR valid* OR reliab* )
IA Diary	TITLE-ABS("impulsive aggression diary") AND TITLE-ABS(psychometric* OR valid* OR reliab*)
CAI	TITLE-ABS ( "children* agitation inventory" )
MAP-DB	TITLE-ABS ( "multidimensional assessment" "preschool disruptive behavior" )
DB-DOS	TITLE-ABS ( "Disruptive Behavior Diagnostic Observation Schedule" ) AND TITLE-ABS ( psychometric* OR valid* OR reliab* )
PDR	TITLE-ABS ( "parent daily report" ) AND TITLE-ABS ( psychometric* OR valid* OR reliab* )
ECBI	TITLE-ABS ( "Eyberg Child Behavior Inventory" ) AND TITLE-ABS ( psychometric* OR valid* OR reliab* )
STAXI-C/A	TITLE-ABS ( "state trait anger expression inventory" AND ( child OR adolescent ) ) AND TITLE-ABS ( psychometric* OR reliab* OR valid* )
Conners3	TITLE-ABS ( "Conners-3" OR "Conners rating scales" ) AND TITLE-ABS ( psychometric* OR valid* OR reliab* )
NCBRF-TIQ	TITLE-ABS ( "Nisonger Child Behavior Rating Form" ) AND TITLE-ABS ( psychometric* OR valid* OR reliab* )
PAES-III	TITLE-ABS ( "Pediatric Anger Expression Scale " ) AND TITLE-ABS ( psychometric* OR valid* OR reliab* )
ARI	TITLE-ABS("Anger Response Inventory") AND TITLE-ABS(psychometric* OR valid* OR reliab*)
